# Supplementary material for: Prognosis‐oriented molecular subtypes of retroperitoneal liposarcoma
Source: Clin Transl Med. 2024 Oct 15;14(10):e70050. doi: 10.1002/ctm2.70050 (PMC11479751; doi:10.1002/ctm2.70050)
Supplement: Supplementary file 4 — Supporting information [file CTM2-14-e70050-s002.xlsx]

## Sheet: LPSdata
Patho_ID	Sex	Age	KLF6_Strength	KLF6_Area(%)	KLF6_Score	LMNB2_Strength	LMNB2_Area(%)	LMNB2_Score	ECM2_Strength	ECM2_Area(%)	ECM2_Score	Molecular_Subtypes	Sugery_times	Tumor_type	Differentiation	Tumor_size(cm)	Multicite	Ki-67	MDM2	S-100	CDK4	Relapse	RFS(month)	Death	OS(month)
S0007325-6/-4	2	64	2	45	0.9	2	70	1.4	3	55	1.65	ECM2_S2	0	LPS	DDLS	10.5	Y	10-20%	Y	Y	Y	1	1	0	18
S0001077-8	1	42	2	50	1	2	45	0.9	3	85	2.55	ECM2_S2	2	LPS	DDLS	10.3	N	0.1	Y	Y	Y	1	3	0	44
S0017227-13	1	61	2	40	0.8	3	80	2.4	3	90	2.7	ECM2_S2	2	LPS	DDLS	24.4	Y	0.5	Y	Y	Y	1	7	0	12
S0015768-8	1	45	2	50	1	1	50	0.5	2	65	1.3	ECM2_S2	0	LPS	Other	6.5	N	0.05	Y	Y	Y	0	15	0	15
S0015298-14/-20	2	66	3	70	2.1	3	80	2.4	3	95	2.85	ECM2_S2	1	LPS	WDLS	21.7	Y	0.1	Y	Y	Y	0	15	0	15
S0015631-9	1	36	2	85	1.7	2	75	1.5	3	75	2.25	ECM2_S2	0	LPS	DDLS	19.1	Y	/	Y	N	Y	0	15	0	15
S0015024-6/-4	2	74	2	80	1.6	2	90	1.8	3	75	2.25	ECM2_S2	1	LPS	DDLS	8.4	N	0.05	Y	Y	Y	0	16	0	16
S0003158-6	2	48	2	75	1.5	2	45	0.9	3	70	2.1	ECM2_S2	1	LPS	WDLS	22.5	Y	0.05	NA	Y	Y	1	20	0	32
S0003206-19	2	55	2	20	0.4	3	80	2.4	3	90	2.7	ECM2_S2	1	LPS	WDLS	19.9	Y	0.01	NA	NA	Y	1	21	0	40
S0005034-6	1	47	3	70	2.1	3	65	1.95	3	75	2.25	ECM2_S2	1	LPS	WDLS	14.8	Y	＜10%	Y	Y	Y	0	24	0	24
S0003263-6	1	60	2	40	0.8	1	45	0.45	1	90	0.9	ECM2_S2	1	LPS	DDLS	19.2	Y	NA	Y	Y	Y	1	27	0	40
S0000236-32	1	51	3	35	1.05	2	50	1	3	85	2.55	ECM2_S2	0	LPS	WDLS	22.1	Y	<10%	Y	Y	NA	1	31	0	52
S0001131-5	2	53	1	75	0.75	1	30	0.3	2	60	1.2	ECM2_S2	0	LPS	DDLS	10.4	N	0.1	N	Y	N	0	34	0	34
S0001984-2	1	47	1	80	0.8	2	75	1.5	3	80	2.4	ECM2_S2	1	LPS	WDLS	20.7	Y	0.1	Y	N	Y	0	40	0	40
S0000242-6	1	60	1	30	0.3	1	40	0.4	2	70	1.4	ECM2_S2	0	LPS	DDLS	NA	NA	>20%	Y	Y	Y	0	44	0	44
S0000906-6	2	62	1	75	0.75	2	75	1.5	3	85	2.55	ECM2_S2	1	LPS	WDLS	10.2	N	0.01	Y	Y	Y	0	45	0	45
S0001060-20	2	50	3	55	1.65	2	65	1.3	3	75	2.25	ECM2_S2	0	LPS	WDLS	25.9	Y	0.2	Y	Y	Y	0	46	0	46
S0000315-6	1	57	1	55	0.55	1	60	0.6	1	80	0.8	ECM2_S2	1	LPS	DDLS	24	Y	<10%	Y	N	Y	1	5	1	9
S0005669-3/-23	2	59	1	40	0.4	1	65	0.65	2	65	1.3	ECM2_S2	0	LPS	DDLS	5.4	N	0.1	Y	Y	Y	1	11	1	15
S0000600-6/14	2	36	1	80	0.8	2	60	1.2	2	70	1.4	ECM2_S2	3	LPS	DDLS	13.5	Y	10%-20%	Y	Y	Y	1	12	1	29
S0000324-5	1	59	1	45	0.45	3	15	0.45	2	45	0.9	ECM2_S2	0	LPS	DDLS	21.8	Y	<10%	Y	N	Y	1	34	1	38
S0001485-7	2	64	2	45	0.9	1	20	0.2	2	60	1.2	ECM2_S2	2	LPS	DDLS	7.5	Y	0.1	Y	Y	Y	NA	NA	1	15
S0018315-6/-5	2	43	3	45	1.35	2	90	1.8	3	80	2.4	ECM2_S2	2	LPS	DDLS	21.1	Y	0.3	Y	Y	Y	1	6	NA	NA
S0017136-5	1	72	2	40	0.8	1	10	0.1	1	30	0.3	KLF6_S1	3	LPS	DDLS	16.1	Y	0.5	Y	N	Y	1	2	0	12
S0006557-19	1	54	2	95	1.9	2	65	1.3	1	75	0.75	KLF6_S1	2	LPS	DDLS	6.3	Y	＞20%	Y	Y	Y	1	9	0	20
S0014492-2/-15	1	45	3	95	2.85	3	60	1.8	1	10	0.1	KLF6_S1	3	LPS	DDLS	11.6	Y	0.5	Y	N	Y	1	11	0	16
S0001436-3	1	49	3	90	2.7	2	55	1.1	3	85	2.55	KLF6_S1	0	LPS	WDLS	16.5	Y	0.05	Y	Y	Y	1	13	0	45
S0013175-19/-12	1	65	3	55	1.65	1	85	0.85	1	50	0.5	KLF6_S1	0	LPS	DDLS	18	N	0.05	Y	N	Y	0	16	0	16
S0015081-4/-11/-15	2	58	3	95	2.85	3	85	2.55	3	90	2.7	KLF6_S1	2	LPS	WDLS	13	Y	0.2	Y	Y	Y	0	16	0	16
S0007341-12/-23	1	47	2	60	1.2	2	40	0.8	1	75	0.75	KLF6_S1	1	LPS	DDLS	10	N	＜10%	Y	Y	Y	0	18	0	18
S0012375-11	1	50	3	90	2.7	3	75	2.25	3	75	2.25	KLF6_S1	1	LPS	WDLS	20.2	N	0.05	Y	Y	Y	0	20	0	20
S0006705-6/-3	2	43	3	85	2.55	1	10	0.1	1	25	0.25	KLF6_S1	0	LPS	DDLS	8.5	Y	＞20%	Y	Y	Y	0	20	0	20
S0006379-15	1	60	3	90	2.7	2	75	1.5	2	50	1	KLF6_S1	3	LPS	WDLS	26.3	Y	10-20%	Y	Y	Y	0	20	0	20
S0006726-13	1	31	3	95	2.85	3	35	1.05	3	70	2.1	KLF6_S1	1	LPS	WDLS	31.4	Y	10-20%	Y	Y	Y	0	20	0	20
S0005104-12	2	47	3	80	2.4	2	75	1.5	3	70	2.1	KLF6_S1	0	LPS	WDLS	25.2	N	10-20%	Y	Y	Y	0	23	0	23
S0005781-7/-20/-24	1	69	3	50	1.5	2	40	0.8	1	50	0.5	KLF6_S1	1	LPS	DDLS	29.3	Y	10-20%	Y	N	Y	0	26	0	26
S0004680-6/-19	2	46	3	85	2.55	2	85	1.7	3	45	1.35	KLF6_S1	0	LPS	WDLS	20.5	Y	0.05	Y	Y	Y	0	32	0	32
S0014983-15/-18	1	55	3	85	2.55	3	70	2.1	3	80	2.4	KLF6_S1	1	LPS	WDLS	8	N	0.1	Y	Y	Y	0	41	0	41
S0001306-14	1	68	2	65	1.3	2	50	1	2	35	0.7	KLF6_S1	1	LPS	WDLS	24.3	Y	0.2	Y	Y	Y	0	45	0	45
S0014101-3	2	83	3	85	2.55	2	85	1.7	3	65	1.95	KLF6_S1	0	LPS	DDLS	16.3	N	0.2	Y	Y	Y	NA	NA	0	17
S0009858-16	1	52	2	55	1.1	2	50	1	1	25	0.25	KLF6_S1	0	LPS	DDLS	13.3	Y	0.2	N	Y	Y	NA	NA	0	24
S0005846-9	1	62	2	90	1.8	2	85	1.7	1	50	0.5	KLF6_S1	3	LPS	DDLS	16.9	Y	0.3	Y	Y	Y	1	1	1	5
S0007524-16	2	53	3	80	2.4	2	85	1.7	1	50	0.5	KLF6_S1	1	LPS	DDLS	33.8	Y	0.3	Y	N	Y	1	5	1	7
S0001078-6	1	59	3	65	1.95	2	95	1.9	2	50	1	KLF6_S1	4	LPS	DDLS	16.9	Y	0.2	Y	N	Y	1	7	1	13
S0006364-10/-11	1	65	3	80	2.4	3	60	1.8	2	55	1.1	KLF6_S1	0	LPS	DDLS	11	N	0.2	Y	Y	Y	1	15	1	21
S0002259-12	2	52	2	50	1	2	40	0.8	1	25	0.25	KLF6_S1	1	LPS	WDLS	9.2	Y	0.05	N	Y	Y	1	16	1	17
S0014637-6/-17/-29	1	64	3	65	1.95	2	55	1.1	1	20	0.2	KLF6_S1	1	LPS	DDLS	15.9	Y	0.2	Y	Y	Y	0	16	1	16
S0002872-7	1	63	2	85	1.7	2	60	1.2	1	65	0.65	KLF6_S1	1	LPS	DDLS	4.6	Y	0.3	NA	N	Y	1	18	1	22
S0000841-17	1	45	2	85	1.7	1	20	0.2	2	45	0.9	KLF6_S1	1	LPS	NA	NA	NA	NA	NA	NA	NA	NA	NA	1	23
S0000277-15	2	42	2	85	1.7	2	80	1.6	1	35	0.35	KLF6_S1	1	LPS	DDLS	20.8	N	10%-20%	Y	Y	Y	NA	NA	1	29
S0010450-3	1	56	2	75	1.5	2	70	1.4	1	25	0.25	KLF6_S1	2	LPS	DDLS	10.1	N	0.2	Y	Y	Y	1	2	NA	NA
S0009065-14/-25	2	62	2	90	1.8	2	70	1.4	3	40	1.2	KLF6_S1	3	LPS	DDLS	15.9	N	0.2	Y	Y	Y	1	3	NA	NA
S0017866-2	1	64	2	85	1.7	1	85	0.85	2	80	1.6	KLF6_S1	1	LPS	DDLS	6.9	Y	0.6	Y	Y	Y	1	4	NA	NA
S0017214-18	1	64	3	85	2.55	1	10	0.1	2	55	1.1	KLF6_S1	1	LPS	DDLS	13.8	Y	0.2	Y	Y	Y	1	8	NA	NA
S0016736-9	1	46	1	75	0.75	2	90	1.8	3	40	1.2	LMNB2_S3	7	LPS	DDLS	23.2	Y	0.5	Y	N	Y	1	2	0	11
S0011212-16	2	63	2	75	1.5	3	90	2.7	3	60	1.8	LMNB2_S3	1	LPS	DDLS	8.8	N	0.3	Y	Y	Y	1	3	0	21
S0009225-33	2	52	1	35	0.35	3	65	1.95	2	85	1.7	LMNB2_S3	1	LPS	DDLS	28.8	Y	0.3	Y	N	Y	1	3	0	14
S0008047-21	1	49	1	40	0.4	2	55	1.1	2	45	0.9	LMNB2_S3	0	LPS	DDLS	12.5	Y	10-20%	Y	N	Y	1	3	0	17
S0007515-1	1	70	2	55	1.1	3	70	2.1	3	65	1.95	LMNB2_S3	1	LPS	DDLS	7.4	N	＞20%	Y	N	Y	1	4	0	18
S0008393-28/-1	2	57	2	90	1.8	3	90	2.7	3	65	1.95	LMNB2_S3	6	LPS	WDLS	17.7	Y	10-20%	Y	Y	Y	1	4	0	16
S0010120-1/-21/-30	2	62	2	35	0.7	3	80	2.4	1	20	0.2	LMNB2_S3	1	LPS	DDLS	12.7	Y	0.4	Y	Y	Y	1	5	0	14
S0002036-19/-5	1	77	1	55	0.55	2	65	1.3	1	20	0.2	LMNB2_S3	0	LPS	WDLS	6.5	N	0.01	Y	Y	Y	1	7	0	30
S0007904-28	2	46	2	60	1.2	2	85	1.7	1	25	0.25	LMNB2_S3	1	LPS	DDLS	9.4	N	10-20%	Y	N	Y	1	7	0	17
S0013321-10	2	62	2	75	1.5	3	90	2.7	1	10	0.1	LMNB2_S3	3	LPS	DDLS	18	Y	0.3	Y	N	Y	1	8	0	11
S0004643-28/-12	1	69	1	90	0.9	2	85	1.7	1	85	0.85	LMNB2_S3	1	LPS	DDLS	9.6	Y	10-20%	Y	N	Y	1	8	0	33
S0010530-15/-7	1	55	3	85	2.55	3	95	2.85	3	90	2.7	LMNB2_S3	3	LPS	WDLS	14.5	Y	0.03	Y	Y	Y	1	9	0	23
S0014787-4/-10	2	62	2	75	1.5	3	65	1.95	1	25	0.25	LMNB2_S3	3	LPS	DDLS	9.1	Y	0.2	Y	N	Y	0	9	0	9
S0017090-6	1	58	3	75	2.25	3	90	2.7	1	35	0.35	LMNB2_S3	0	LPS	WDLS	35.8	Y	0.02	Y	Y	Y	0	10	0	10
S0017365-14	2	68	2	40	0.8	3	85	2.55	3	65	1.95	LMNB2_S3	1	LPS	WDLS	16.7	Y	＜1%	Y	Y	Y	1	10	0	12
S0006767-13	2	80	1	15	0.15	3	60	1.8	1	40	0.4	LMNB2_S3	4	LPS	DDLS	NA	NA	0.4	Y	Y	Y	1	11	0	16
S0000687-10	2	58	3	55	1.65	3	90	2.7	2	75	1.5	LMNB2_S3	0	LPS	DDLS	23.1	N	0.3	N	Y	Y	1	12	0	46
S0005796-7	1	54	2	80	1.6	3	80	2.4	2	70	1.4	LMNB2_S3	0	LPS	WDLS	29.5	N	＜10%	Y	Y	Y	1	13	0	25
S0016025-7	2	29	3	55	1.65	3	90	2.7	3	85	2.55	LMNB2_S3	1	LPS	Other	14.8	Y	0.01	NA	N	Y	0	14	0	14
S0009774-10	1	52	3	45	1.35	3	80	2.4	3	75	2.25	LMNB2_S3	2	LPS	WDLS	6.9	Y	0.05	Y	Y	Y	0	15	0	15
S0000803-3	1	58	3	80	2.4	3	90	2.7	3	85	2.55	LMNB2_S3	1	LPS	WDLS	6	Y	0.1	Y	Y	Y	1	15	0	46
S0009677-25	2	71	2	55	1.1	2	95	1.9	2	45	0.9	LMNB2_S3	3	LPS	DDLS	10.7	Y	0.2	Y	N	Y	0	15	0	15
S0008245-4	1	53	1	60	0.6	3	85	2.55	2	55	1.1	LMNB2_S3	0	LPS	DDLS	8.7	Y	＜10%	Y	N	Y	0	16	0	16
S0008475-7	2	54	3	70	2.1	3	80	2.4	2	55	1.1	LMNB2_S3	0	LPS	WDLS	28	Y	＜10%	Y	Y	Y	0	16	0	16
S0008539-24/-8	2	41	3	70	2.1	3	75	2.25	1	75	0.75	LMNB2_S3	0	LPS	WDLS	36.6	Y	＜10%	Y	Y	Y	0	16	0	16
S0008194-20/-21	2	65	2	75	1.5	3	60	1.8	1	15	0.15	LMNB2_S3	0	LPS	DDLS	16.7	Y	10-20%	N	Y	Y	0	16	0	16
S0007214-10/-8	2	51	1	75	0.75	2	95	1.9	2	45	0.9	LMNB2_S3	1	LPS	DDLS	19.5	Y	10-20%	Y	N	Y	0	18	0	18
S0010774-3/-15	1	42	1	40	0.4	3	90	2.7	2	65	1.3	LMNB2_S3	0	LPS	WDLS	27.1	Y	0.05	Y	Y	Y	0	19	0	19
S0007001-9	2	52	1	90	0.9	3	60	1.8	2	40	0.8	LMNB2_S3	0	LPS	WDLS	28.8	N	＜10%	Y	Y	Y	0	19	0	19
S0011234-18	2	43	3	65	1.95	3	90	2.7	3	60	1.8	LMNB2_S3	0	LPS	WDLS	16.2	Y	0.1	Y	Y	Y	1	20	0	21
S0006340-4	1	74	3	75	2.25	3	90	2.7	3	50	1.5	LMNB2_S3	0	LPS	WDLS	23.6	N	＜10%	Y	Y	Y	0	20	0	20
S0010732-14/-2	2	48	2	75	1.5	3	85	2.55	3	75	2.25	LMNB2_S3	1	LPS	DDLS	9	N	0.2	Y	Y	Y	0	22	0	22
S0005203-6	2	77	2	45	0.9	2	85	1.7	1	65	0.65	LMNB2_S3	1	LPS	WDLS	20.3	N	＜10%	Y	Y	Y	0	23	0	23
S0005180-15/-17	2	63	2	60	1.2	2	85	1.7	1	35	0.35	LMNB2_S3	0	LPS	DDLS	21.4	N	＜10%	N	N	Y	0	23	0	23
S0005327-14	2	59	2	65	1.3	3	90	2.7	2	70	1.4	LMNB2_S3	1	LPS	WDLS	31.5	Y	＜10%	Y	Y	Y	0	23	0	23
S0004118-25/23	2	57	1	70	0.7	3	85	2.55	3	80	2.4	LMNB2_S3	1	LPS	WDLS	33	Y	＜10%	N	Y	Y	1	24	0	35
S0002999-7	1	64	1	75	0.75	3	60	1.8	1	50	0.5	LMNB2_S3	1	LPS	DDLS	7.7	Y	0.1	N	N	Y	1	27	0	40
S0000263-17	2	36	2	50	1	3	80	2.4	3	50	1.5	LMNB2_S3	1	LPS	WDLS	18.5	Y	10%-20%	Y	Y	Y	1	28	0	43
S0001449-17/-23/-11	1	56	2	45	0.9	2	90	1.8	2	80	1.6	LMNB2_S3	3	LPS	DDLS	6.1	Y	0.1	Y	Y	Y	1	31	0	42
S0001557-10	1	39	1	70	0.7	2	75	1.5	2	65	1.3	LMNB2_S3	3	LPS	DDLS	28.8	Y	0.3	Y	N	Y	0	33	0	33
S0004403-4	1	58	2	55	1.1	2	80	1.6	1	70	0.7	LMNB2_S3	0	LPS	DDLS	39.9	Y	10-20%	N	N	Y	0	34	0	34
S0003757-7	2	43	1	55	0.55	2	70	1.4	3	35	1.05	LMNB2_S3	1	LPS	DDLS	6.4	N	0.2	N	N	Y	0	38	0	38
S0001909-3/-1	2	54	1	80	0.8	3	55	1.65	2	70	1.4	LMNB2_S3	4	LPS	WDLS	15.1	Y	0.1	Y	Y	Y	0	40	0	40
S0001823-9/-23	2	49	1	55	0.55	2	45	0.9	1	65	0.65	LMNB2_S3	0	LPS	DDLS	19.7	Y	0.1	Y	Y	Y	0	40	0	40
S0002579-14	1	39	1	50	0.5	2	45	0.9	2	35	0.7	LMNB2_S3	0	LPS	WDLS	18.8	Y	NA	NA	Y	Y	0	42	0	42
S0000452-36	1	40	2	75	1.5	3	90	2.7	3	75	2.25	LMNB2_S3	3	LPS	NA	NA	NA	NA	NA	NA	NA	NA	NA	0	49
S0011156-5	2	29	3	80	2.4	3	85	2.55	3	80	2.4	LMNB2_S3	5	LPS	DDLS	6.9	Y	0.2	Y	Y	Y	NA	NA	0	22
S0012121-9	1	56	2	80	1.6	3	80	2.4	3	65	1.95	LMNB2_S3	1	LPS	DDLS	21.3	Y	0.4	Y	Y	Y	NA	NA	0	20
S0009516-10	1	48	2	45	0.9	3	80	2.4	2	65	1.3	LMNB2_S3	2	LPS	DDLS	28.5	Y	0.6	Y	N	Y	1	2	1	3
S0006674-11	1	54	2	55	1.1	2	85	1.7	3	30	0.9	LMNB2_S3	2	LPS	DDLS	8.1	N	＞20%	Y	Y	Y	1	2	1	4
S0003180-3	2	46	1	35	0.35	1	60	0.6	1	50	0.5	LMNB2_S3	1	LPS	Other	24.1	Y	0.1	NA	N	N	1	3	1	4
S0013415-7	2	62	3	40	1.2	3	75	2.25	2	40	0.8	LMNB2_S3	4	LPS	DDLS	11.6	N	0.2	Y	N	Y	1	3	1	5
S0005188-2/-24	1	55	1	80	0.8	3	90	2.7	1	60	0.6	LMNB2_S3	0	LPS	DDLS	18.5	Y	0.2	Y	N	Y	1	3	1	6
S0001191-9	1	66	1	50	0.5	3	80	2.4	2	75	1.5	LMNB2_S3	2	LPS	DDLS	14.5	N	0.5	Y	Y	Y	1	3	1	11
S0000296-35	2	67	1	35	0.35	3	75	2.25	2	55	1.1	LMNB2_S3	4	LPS	DDLS	18.7	Y	>20%	Y	Y	Y	1	4	1	8
S0003723-9	2	53	1	25	0.25	1	85	0.85	1	65	0.65	LMNB2_S3	3	LPS	DDLS	20.5	N	0.4	Y	Y	Y	1	5	1	10
S0002050-10	1	65	1	80	0.8	2	95	1.9	1	15	0.15	LMNB2_S3	2	LPS	DDLS	12.2	Y	0.4	Y	N	Y	1	5	1	8
S0007957-19/-8	1	37	3	55	1.65	2	95	1.9	1	15	0.15	LMNB2_S3	3	LPS	DDLS	17.3	Y	10-20%	N	N	Y	1	5	1	11
S0000714-13	2	42	3	45	1.35	3	90	2.7	2	60	1.2	LMNB2_S3	1	LPS	DDLS	12.8	N	0.1	Y	N	Y	1	6	1	10
S0005843-16/-7/-26/-14	1	62	2	70	1.4	3	90	2.7	1	10	0.1	LMNB2_S3	1	LPS	PLS	15.9	N	0.3	N	Y	Y	1	6	1	8
S0000319-15	2	66	2	45	0.9	3	90	2.7	1	75	0.75	LMNB2_S3	3	LPS	DDLS	26	Y	>20%	Y	N	Y	1	6	1	8
S0006305-11	1	47	2	65	1.3	3	85	2.55	1	55	0.55	LMNB2_S3	1	LPS	WDLS	6.4	N	10-20%	Y	Y	Y	1	6	1	19
S0004457-6	2	61	1	15	0.15	3	55	1.65	1	65	0.65	LMNB2_S3	0	LPS	DDLS	14.5	N	10-20%	N	N	Y	1	6	1	12
S0002013-3	2	56	2	60	1.2	3	90	2.7	3	85	2.55	LMNB2_S3	2	LPS	DDLS	17.3	Y	0.2	Y	N	Y	1	7	1	19
S0007005-2	2	58	2	75	1.5	3	85	2.55	2	65	1.3	LMNB2_S3	2	LPS	DDLS	6.9	N	＜10%	Y	Y	Y	1	7	1	13
S0000207-13	1	45	2	20	0.4	3	85	2.55	3	75	2.25	LMNB2_S3	0	LPS	WDLS	30	Y	<10%	NA	Y	NA	1	7	1	19
S0000478-5	1	70	3	80	2.4	3	95	2.85	2	70	1.4	LMNB2_S3	1	LPS	DDLS	19.8	Y	>20%	Y	Y	Y	1	7	1	20
S0000680-18	2	55	1	35	0.35	2	70	1.4	2	55	1.1	LMNB2_S3	2	LPS	DDLS	24.3	Y	10%-20%	Y	Y	Y	1	8	1	31
S0007190-19/-27/-4	1	54	2	60	1.2	3	80	2.4	1	75	0.75	LMNB2_S3	1	LPS	DDLS	15.2	F	0.2	Y	Y	Y	1	9	1	16
S0006765-11	2	66	1	35	0.35	2	40	0.8	1	50	0.5	LMNB2_S3	3	LPS	DDLS	15	Y	0.2	Y	N	Y	0	10	1	10
S0002502-8	2	51	1	20	0.2	3	70	2.1	2	45	0.9	LMNB2_S3	0	LPS	WDLS	33.6	Y	0.1	Y	Y	Y	1	16	1	20
S0000218-3	2	38	1	45	0.45	3	50	1.5	1	40	0.4	LMNB2_S3	1	LPS	DDLS	NA	Y	>20%	NA	N	NA	1	30	1	34
S0000041-16	2	35	3	80	2.4	3	95	2.85	3	70	2.1	LMNB2_S3	4	LPS	PLS	NA	NA	NA	NA	NA	NA	NA	NA	1	23
S0000530-33/-16	2	45	2	70	1.4	3	95	2.85	2	45	0.9	LMNB2_S3	4	LPS	NA	NA	NA	NA	NA	NA	NA	NA	NA	1	6
S0000270-18	2	33	1	40	0.4	2	65	1.3	1	35	0.35	LMNB2_S3	3	LPS	NA	NA	NA	NA	NA	NA	NA	NA	NA	1	7
S0000305-15	2	60	3	50	1.5	3	80	2.4	1	90	0.9	LMNB2_S3	2	LPS	NA	NA	NA	NA	NA	NA	NA	NA	NA	1	13
S0003041-9	2	56	2	40	0.8	3	90	2.7	1	90	0.9	LMNB2_S3	3	LPS	WDLS	20.1	Y	0.05	N	Y	Y	NA	NA	1	20
S0001685-1/-7	1	66	3	70	2.1	3	90	2.7	1	35	0.35	LMNB2_S3	3	LPS	DDLS	9.7	Y	0.1	Y	Y	Y	NA	NA	1	12
S0002846-14	1	62	1	40	0.4	2	90	1.8	1	55	0.55	LMNB2_S3	3	LPS	WDLS	16.7	Y	0.1	N	Y	Y	NA	NA	1	5
S0012175-21	2	47	2	90	1.8	3	75	2.25	1	75	0.75	LMNB2_S3	2	LPS	DDLS	17.2	Y	0.1	Y	Y	Y	NA	NA	1	7
S0002930-2	1	63	1	10	0.1	3	70	2.1	1	15	0.15	LMNB2_S3	1	LPS	DDLS	26.9	Y	0.1	N	N	Y	NA	NA	1	9
S0011882-28	2	64	1	10	0.1	3	95	2.85	2	50	1	LMNB2_S3	1	LPS	DDLS	21	Y	0.15	Y	Y	Y	NA	NA	1	17
S0003831-20	1	47	2	35	0.7	2	70	1.4	1	35	0.35	LMNB2_S3	1	LPS	DDLS	17.2	Y	0.2	N	Y	Y	NA	NA	1	18
S0004574-38	1	62	1	25	0.25	1	60	0.6	1	55	0.55	LMNB2_S3	2	LPS	DDLS	29.7	Y	0.2	N	N	Y	NA	NA	1	19
S0010045-28	2	47	1	30	0.3	2	80	1.6	2	60	1.2	LMNB2_S3	4	LPS	DDLS	10.3	Y	0.3	Y	Y	Y	NA	NA	1	20
S0003309-8	2	54	1	20	0.2	1	55	0.55	1	45	0.45	LMNB2_S3	4	LPS	DDLS	9.8	Y	0.4	Y	N	Y	NA	NA	1	10
S0004902-5/-11	2	60	2	55	1.1	3	85	2.55	2	75	1.5	LMNB2_S3	1	LPS	PLS	15.8	Y	0.5	NA	Y	N	NA	NA	1	5
S0000224-8	1	64	2	35	0.7	2	90	1.8	1	35	0.35	LMNB2_S3	2	LPS	DDLS	10	Y	＞20%	NA	N	NA	NA	NA	1	7
S0003630-7	2	55	1	15	0.15	2	50	1	1	50	0.5	LMNB2_S3	4	LPS	DDLS	13.8	N	NA	N	N	Y	NA	NA	1	20
S0008660-27	1	61	2	35	0.7	2	80	1.6	1	65	0.65	LMNB2_S3	0	LPS	DDLS	18.9	N	0.1	Y	N	Y	1	2	NA	NA
S0013420-6	2	62	2	70	1.4	3	80	2.4	3	50	1.5	LMNB2_S3	4	LPS	DDLS	20.7	Y	0.2	Y	Y	Y	1	2	NA	NA
S0005769-10	1	64	1	45	0.45	3	85	2.55	1	35	0.35	LMNB2_S3	2	LPS	DDLS	11.7	N	0.2	Y	N	Y	1	6	NA	NA
S0010895-8	1	59	3	70	2.1	3	80	2.4	3	45	1.35	LMNB2_S3	1	LPS	WDLS	3.7	Y	0.9	NA	N	NA	1	6	NA	NA
S0012099-5	1	73	2	75	1.5	2	80	1.6	2	70	1.4	LMNB2_S3	4	LPS	DDLS	2.7	Y	0.2	Y	Y	Y	1	9	NA	NA
S0000174-8	1	49	3	30	0.9	3	85	2.55	2	75	1.5	LMNB2_S3	2	LPS	WDLS	19.3	Y	<10%	NA	Y	NA	1	10	NA	NA
S0004418-2	2	58	1	75	0.75	3	90	2.7	3	45	1.35	LMNB2_S3	1	LPS	DDLS	23.1	Y	0.3	N	Y	Y	1	11	NA	NA
S0010521-12	1	41	2	55	1.1	3	90	2.7	2	70	1.4	LMNB2_S3	0	LPS	Other	24.3	N	0.05	N	N	Y	1	12	NA	NA
S0009716-11	2	55	3	65	1.95	3	85	2.55	3	65	1.95	LMNB2_S3	4	LPS	DDLS	9.1	Y	0.2	Y	Y	Y	1	12	NA	NA
S0002106-24	2	63	1	85	0.85	2	90	1.8	1	75	0.75	LMNB2_S3	0	LPS	WDLS	23.4	Y	0.3	Y	N	Y	1	12	NA	NA
S0002640-7	2	60	1	10	0.1	3	75	2.25	2	80	1.6	LMNB2_S3	2	LPS	DDLS	23.2	Y	0.6	N	N	Y	1	16	NA	NA
S0000739-15	1	48	1	85	0.85	3	75	2.25	1	30	0.3	LMNB2_S3	1	LPS	DDLS	21.2	Y	0.05	Y	N	Y	1	17	NA	NA
S0001943-3/-25	1	46	1	70	0.7	2	65	1.3	2	60	1.2	LMNB2_S3	1	LPS	DDLS	11.2	N	0.2	Y	Y	Y	1	18	NA	NA
S0002289-7	2	69	2	45	0.9	2	50	1	2	45	0.9	LMNB2_S3	2	LPS	DDLS	6.85	Y	0.3	Y	N	Y	1	18	NA	NA
S0010886-26/-6	1	51	2	80	1.6	3	85	2.55	3	75	2.25	LMNB2_S3	4	LPS	DDLS	25.7	Y	0.2	Y	Y	Y	1	20	NA	NA
S0016236-12	2	44	3	80	2.4	3	80	2.4	1	15	0.15	NA	2	LPS	DDLS	14.8	Y	0.15	Y	Y	Y	0	12	0	12
S0000475-17	2	54	2	55	1.1	1	65	0.65	2	55	1.1	NA	3	LPS	WDLS	32	Y	<10%	Y	Y	Y	1	6	0	48
S0014382-6/-14	2	58	2	40	0.8	1	80	0.8	1	45	0.45	NA	2	LPS	DDLS	16.3	Y	0.6	Y	Y	Y	1	1	NA	NA
S0006271-5/-1	1	76	3	50	1.5	3	50	1.5	2	70	1.4	NA	0	LPS	Other	4.6	Y	NA	N	Y	Y	0	32	0	32
S0000569-6	1	71	1	75	0.75	1	65	0.65	1	75	0.75	NA	0	LPS	DDLS	9.9	N	10%-20%	Y	Y	Y	1	4	0	31
S0013218-5	1	47	3	90	2.7	3	90	2.7	3	40	1.2	NA	1	LPS	WDLS	20.1	Y	0.05	Y	Y	Y	0	10	0	10
S0014552-11	1	57	3	50	1.5	3	50	1.5	3	40	1.2	NA	1	LPS	WDLS	16.3	N	0.03	Y	Y	Y	0	14	0	14
S0009014-31/-7	1	73	3	55	1.65	3	90	2.7	3	90	2.7	NA	1	LPS	WDLS	25.8	Y	10-20%	Y	N	Y	0	15	0	15
S0014533-1	2	81	3	90	2.7	3	90	2.7	2	65	1.3	NA	4	LPS	DDLS	9	Y	0.4	Y	Y	Y	0	16	0	16
S0009564-9/-4	2	52	3	80	2.4	3	90	2.7	3	90	2.7	NA	1	LPS	WDLS	22.1	N	0.05	N	Y	Y	1	21	0	24
S0000631-3	2	61	1	80	0.8	3	90	2.7	3	90	2.7	NA	0	LPS	DDLS	14.7	Y	<10%	Y	Y	Y	1	22	0	37
S0000561-23	1	49	3	65	1.95	3	85	2.55	3	85	2.55	NA	1	LPS	WDLS	15.2	Y	<10%	Y	Y	Y	0	47	0	47
S0000770-16	1	52	3	85	2.55	3	85	2.55	2	45	0.9	NA	1	LPS	DDLS	14.9	Y	0.2	Y	Y	Y	1	15	1	38
S0000260-17	2	63	3	85	2.55	3	85	2.55	3	80	2.4	NA	2	LPS	WDLS	18.9	Y	<10%	N	Y	Y	1	25	1	36
S0010522-6	2	60	1	35	0.35	3	85	2.55	3	85	2.55	NA	3	LPS	DDLS	18.8	Y	0.2	N	N	Y	NA	NA	1	6
S0010639	1	64	2	85	1.7	2	85	1.7	1	75	0.75	NA	2	LPS	DDLS	NA	NA	0.5	Y	N	Y	1	4	NA	NA

## Sheet: molecular_subtypes_RFS
Molecular_Subtypes	Relapse	RFS(month)	RFS(day)
ECM2_S2	1	1	30
ECM2_S2	1	3	90
ECM2_S2	1	5	150
ECM2_S2	1	6	180
ECM2_S2	1	7	210
ECM2_S2	1	11	330
ECM2_S2	1	12	360
ECM2_S2	0	15	450
ECM2_S2	0	15	450
ECM2_S2	0	15	450
ECM2_S2	0	16	480
ECM2_S2	1	20	600
ECM2_S2	1	21	630
ECM2_S2	0	24	720
ECM2_S2	1	27	810
ECM2_S2	1	31	930
ECM2_S2	0	34	1020
ECM2_S2	1	34	1020
ECM2_S2	0	40	1200
ECM2_S2	0	44	1320
ECM2_S2	0	45	1350
ECM2_S2	0	46	1380
KLF6_S1	1	1	30
KLF6_S1	1	2	60
KLF6_S1	1	2	60
KLF6_S1	1	3	90
KLF6_S1	1	4	120
KLF6_S1	1	5	150
KLF6_S1	1	7	210
KLF6_S1	1	8	240
KLF6_S1	1	9	270
KLF6_S1	1	11	330
KLF6_S1	1	13	390
KLF6_S1	1	15	450
KLF6_S1	0	16	480
KLF6_S1	0	16	480
KLF6_S1	1	16	480
KLF6_S1	0	16	480
KLF6_S1	0	18	540
KLF6_S1	1	18	540
KLF6_S1	0	20	600
KLF6_S1	0	20	600
KLF6_S1	0	20	600
KLF6_S1	0	20	600
KLF6_S1	0	23	690
KLF6_S1	0	26	780
KLF6_S1	0	32	960
KLF6_S1	0	41	1230
KLF6_S1	0	45	1350
LMNB2_S3	1	2	60
LMNB2_S3	1	2	60
LMNB2_S3	1	2	60
LMNB2_S3	1	2	60
LMNB2_S3	1	2	60
LMNB2_S3	1	3	90
LMNB2_S3	1	3	90
LMNB2_S3	1	3	90
LMNB2_S3	1	3	90
LMNB2_S3	1	3	90
LMNB2_S3	1	3	90
LMNB2_S3	1	3	90
LMNB2_S3	1	4	120
LMNB2_S3	1	4	120
LMNB2_S3	1	4	120
LMNB2_S3	1	5	150
LMNB2_S3	1	5	150
LMNB2_S3	1	5	150
LMNB2_S3	1	5	150
LMNB2_S3	1	6	180
LMNB2_S3	1	6	180
LMNB2_S3	1	6	180
LMNB2_S3	1	6	180
LMNB2_S3	1	6	180
LMNB2_S3	1	6	180
LMNB2_S3	1	6	180
LMNB2_S3	1	7	210
LMNB2_S3	1	7	210
LMNB2_S3	1	7	210
LMNB2_S3	1	7	210
LMNB2_S3	1	7	210
LMNB2_S3	1	7	210
LMNB2_S3	1	8	240
LMNB2_S3	1	8	240
LMNB2_S3	1	8	240
LMNB2_S3	1	9	270
LMNB2_S3	0	9	270
LMNB2_S3	1	9	270
LMNB2_S3	1	9	270
LMNB2_S3	0	10	300
LMNB2_S3	1	10	300
LMNB2_S3	0	10	300
LMNB2_S3	1	10	300
LMNB2_S3	1	11	330
LMNB2_S3	1	11	330
LMNB2_S3	1	12	360
LMNB2_S3	1	12	360
LMNB2_S3	1	12	360
LMNB2_S3	1	12	360
LMNB2_S3	1	13	390
LMNB2_S3	0	14	420
LMNB2_S3	0	15	450
LMNB2_S3	1	15	450
LMNB2_S3	0	15	450
LMNB2_S3	0	16	480
LMNB2_S3	0	16	480
LMNB2_S3	0	16	480
LMNB2_S3	0	16	480
LMNB2_S3	1	16	480
LMNB2_S3	1	16	480
LMNB2_S3	1	17	510
LMNB2_S3	0	18	540
LMNB2_S3	1	18	540
LMNB2_S3	1	18	540
LMNB2_S3	0	19	570
LMNB2_S3	0	19	570
LMNB2_S3	1	20	600
LMNB2_S3	0	20	600
LMNB2_S3	1	20	600
LMNB2_S3	0	22	660
LMNB2_S3	0	23	690
LMNB2_S3	0	23	690
LMNB2_S3	0	23	690
LMNB2_S3	1	24	720
LMNB2_S3	1	27	810
LMNB2_S3	1	28	840
LMNB2_S3	1	30	900
LMNB2_S3	1	31	930
LMNB2_S3	0	33	990
LMNB2_S3	0	34	1020
LMNB2_S3	0	38	1140
LMNB2_S3	0	40	1200
LMNB2_S3	0	40	1200
LMNB2_S3	0	42	1260

## Sheet: molecular_subtypes_OS
Molecular_Subtypes	Death	OS(month)	OS(day)
ECM2_S2	1	9	270
ECM2_S2	0	12	360
ECM2_S2	0	15	450
ECM2_S2	0	15	450
ECM2_S2	0	15	450
ECM2_S2	1	15	450
ECM2_S2	1	15	450
ECM2_S2	0	16	480
ECM2_S2	0	18	540
ECM2_S2	0	24	720
ECM2_S2	1	29	870
ECM2_S2	0	32	960
ECM2_S2	0	34	1020
ECM2_S2	1	38	1140
ECM2_S2	0	40	1200
ECM2_S2	0	40	1200
ECM2_S2	0	40	1200
ECM2_S2	0	44	1320
ECM2_S2	0	44	1320
ECM2_S2	0	45	1350
ECM2_S2	0	46	1380
ECM2_S2	0	52	1560
KLF6_S1	1	5	150
KLF6_S1	1	7	210
KLF6_S1	0	12	360
KLF6_S1	1	13	390
KLF6_S1	0	16	480
KLF6_S1	0	16	480
KLF6_S1	0	16	480
KLF6_S1	1	16	480
KLF6_S1	0	17	510
KLF6_S1	1	17	510
KLF6_S1	0	18	540
KLF6_S1	0	20	600
KLF6_S1	0	20	600
KLF6_S1	0	20	600
KLF6_S1	0	20	600
KLF6_S1	0	20	600
KLF6_S1	1	21	630
KLF6_S1	1	22	660
KLF6_S1	0	23	690
KLF6_S1	1	23	690
KLF6_S1	0	24	720
KLF6_S1	0	26	780
KLF6_S1	1	29	870
KLF6_S1	0	32	960
KLF6_S1	0	41	1230
KLF6_S1	0	45	1350
KLF6_S1	0	45	1350
LMNB2_S3	1	3	90
LMNB2_S3	1	4	120
LMNB2_S3	1	4	120
LMNB2_S3	1	5	150
LMNB2_S3	1	5	150
LMNB2_S3	1	5	150
LMNB2_S3	1	6	180
LMNB2_S3	1	6	180
LMNB2_S3	1	7	210
LMNB2_S3	1	7	210
LMNB2_S3	1	7	210
LMNB2_S3	1	8	240
LMNB2_S3	1	8	240
LMNB2_S3	1	8	240
LMNB2_S3	1	8	240
LMNB2_S3	0	9	270
LMNB2_S3	1	9	270
LMNB2_S3	0	10	300
LMNB2_S3	1	10	300
LMNB2_S3	1	10	300
LMNB2_S3	1	10	300
LMNB2_S3	1	10	300
LMNB2_S3	0	11	330
LMNB2_S3	0	11	330
LMNB2_S3	1	11	330
LMNB2_S3	1	11	330
LMNB2_S3	0	12	360
LMNB2_S3	1	12	360
LMNB2_S3	1	12	360
LMNB2_S3	1	13	390
LMNB2_S3	1	13	390
LMNB2_S3	0	14	420
LMNB2_S3	0	14	420
LMNB2_S3	0	14	420
LMNB2_S3	0	15	450
LMNB2_S3	0	15	450
LMNB2_S3	0	16	480
LMNB2_S3	0	16	480
LMNB2_S3	0	16	480
LMNB2_S3	0	16	480
LMNB2_S3	0	16	480
LMNB2_S3	0	16	480
LMNB2_S3	1	16	480
LMNB2_S3	0	17	510
LMNB2_S3	0	17	510
LMNB2_S3	1	17	510
LMNB2_S3	0	18	540
LMNB2_S3	0	18	540
LMNB2_S3	1	18	540
LMNB2_S3	0	19	570
LMNB2_S3	0	19	570
LMNB2_S3	1	19	570
LMNB2_S3	1	19	570
LMNB2_S3	1	19	570
LMNB2_S3	1	19	570
LMNB2_S3	0	20	600
LMNB2_S3	0	20	600
LMNB2_S3	1	20	600
LMNB2_S3	1	20	600
LMNB2_S3	1	20	600
LMNB2_S3	1	20	600
LMNB2_S3	1	20	600
LMNB2_S3	0	21	630
LMNB2_S3	0	21	630
LMNB2_S3	0	22	660
LMNB2_S3	0	22	660
LMNB2_S3	0	23	690
LMNB2_S3	0	23	690
LMNB2_S3	0	23	690
LMNB2_S3	0	23	690
LMNB2_S3	1	23	690
LMNB2_S3	0	25	750
LMNB2_S3	0	30	900
LMNB2_S3	1	31	930
LMNB2_S3	0	33	990
LMNB2_S3	0	33	990
LMNB2_S3	0	34	1020
LMNB2_S3	1	34	1020
LMNB2_S3	0	35	1050
LMNB2_S3	0	38	1140
LMNB2_S3	0	40	1200
LMNB2_S3	0	40	1200
LMNB2_S3	0	40	1200
LMNB2_S3	0	42	1260
LMNB2_S3	0	42	1260
LMNB2_S3	0	43	1290
LMNB2_S3	0	46	1380
LMNB2_S3	0	46	1380
LMNB2_S3	0	49	1470

## Sheet: KLF6_RFS
KLF6_Score	Relapse	RFS(month)	RFS(day)	Group
0.1	1	16	480	low
0.15	1	6	180	low
0.15	1	11	330	low
0.2	1	16	480	low
0.25	1	5	150	low
0.3	0	44	1320	low
0.35	1	3	90	low
0.35	1	3	90	low
0.35	1	4	120	low
0.35	1	8	240	low
0.35	0	10	300	low
0.4	1	3	90	low
0.4	1	7	210	low
0.4	1	11	330	low
0.4	0	19	570	low
0.4	1	21	630	low
0.45	1	6	180	low
0.45	1	30	900	low
0.45	1	34	1020	low
0.5	1	3	90	low
0.5	0	42	1260	low
0.55	1	5	150	low
0.55	1	7	210	low
0.55	0	38	1140	low
0.55	0	40	1200	low
0.6	0	16	480	low
0.7	1	2	60	low
0.7	1	5	150	low
0.7	1	18	540	low
0.7	1	24	720	low
0.7	0	33	990	low
0.75	1	2	60	low
0.75	1	4	120	low
0.75	1	11	330	low
0.75	0	18	540	low
0.75	1	27	810	low
0.75	0	34	1020	low
0.75	0	45	1350	low
0.8	1	1	30	low
0.8	1	2	60	low
0.8	1	3	90	low
0.8	1	5	150	low
0.8	1	7	210	low
0.8	1	10	300	low
0.8	1	12	360	low
0.8	1	22	660	low
0.8	1	27	810	low
0.8	0	40	1200	low
0.8	0	40	1200	low
0.85	1	12	360	low
0.85	1	17	510	low
0.9	1	1	30	low
0.9	1	2	60	low
0.9	1	6	180	low
0.9	1	8	240	low
0.9	1	10	300	low
0.9	1	18	540	low
0.9	0	19	570	low
0.9	0	23	690	low
0.9	1	31	930	low
1	1	3	90	low
1	0	15	450	low
1	1	16	480	low
1	1	28	840	low
1.05	1	31	930	low
1.1	1	2	60	low
1.1	1	4	120	low
1.1	1	6	180	low
1.1	1	12	360	low
1.1	0	15	450	low
1.1	0	34	1020	low
1.2	1	3	90	low
1.2	1	7	210	low
1.2	1	7	210	low
1.2	1	9	270	high
1.2	0	18	540	high
1.2	0	23	690	high
1.3	1	6	180	high
1.3	0	23	690	high
1.3	0	45	1350	high
1.35	1	6	180	high
1.35	1	6	180	high
1.35	0	15	450	high
1.4	1	2	60	high
1.4	1	6	180	high
1.5	1	2	60	high
1.5	1	3	90	high
1.5	1	7	210	high
1.5	1	8	240	high
1.5	0	9	270	high
1.5	1	9	270	high
1.5	0	14	420	high
1.5	0	16	480	high
1.5	1	20	600	high
1.5	0	22	660	high
1.5	0	26	780	high
1.5	0	32	960	high
1.6	1	13	390	high
1.6	0	16	480	high
1.6	1	20	600	high
1.65	1	5	150	high
1.65	1	12	360	high
1.65	0	14	420	high
1.65	0	15	450	high
1.65	0	16	480	high
1.65	0	46	1380	high
1.7	1	4	120	high
1.7	1	4	120	high
1.7	0	15	450	high
1.7	1	18	540	high
1.8	1	1	30	high
1.8	1	3	90	high
1.8	1	4	120	high
1.9	1	9	270	high
1.95	1	7	210	high
1.95	1	12	360	high
1.95	0	16	480	high
1.95	1	20	600	high
1.95	0	47	1410	high
2.1	1	6	180	high
2.1	0	15	450	high
2.1	0	16	480	high
2.1	0	16	480	high
2.1	0	24	720	high
2.25	0	10	300	high
2.25	0	20	600	high
2.4	1	5	150	high
2.4	1	7	210	high
2.4	0	12	360	high
2.4	1	15	450	high
2.4	1	15	450	high
2.4	1	21	630	high
2.4	0	23	690	high
2.55	1	8	240	high
2.55	1	9	270	high
2.55	1	15	450	high
2.55	0	20	600	high
2.55	1	25	750	high
2.55	0	32	960	high
2.55	0	41	1230	high
2.7	0	10	300	high
2.7	1	13	390	high
2.7	0	16	480	high
2.7	0	20	600	high
2.7	0	20	600	high
2.85	1	11	330	high
2.85	0	16	480	high
2.85	0	20	600	high

## Sheet: KLF6_OS
KLF6_Score	Death	OS(month)	OS(day)	Group
0.1	1	9	270	low
0.1	1	17	510	low
0.15	1	12	360	low
0.15	0	16	480	low
0.15	1	20	600	low
0.2	1	10	300	low
0.2	1	20	600	low
0.25	1	10	300	low
0.25	1	19	570	low
0.3	1	20	600	low
0.3	0	44	1320	low
0.35	1	4	120	low
0.35	1	6	180	low
0.35	1	8	240	low
0.35	1	10	300	low
0.35	0	14	420	low
0.35	1	31	930	low
0.4	1	5	150	low
0.4	1	7	210	low
0.4	1	15	450	low
0.4	0	17	510	low
0.4	0	19	570	low
0.4	1	19	570	low
0.4	0	40	1200	low
0.45	1	34	1020	low
0.45	1	38	1140	low
0.5	1	11	330	low
0.5	0	42	1260	low
0.55	1	9	270	low
0.55	0	30	900	low
0.55	0	38	1140	low
0.55	0	40	1200	low
0.6	0	16	480	low
0.7	1	7	210	low
0.7	0	14	420	low
0.7	1	18	540	low
0.7	0	33	990	low
0.7	0	35	1050	low
0.75	0	11	330	low
0.75	0	18	540	low
0.75	0	31	930	low
0.75	0	34	1020	low
0.75	0	40	1200	low
0.75	0	45	1350	low
0.8	1	6	180	low
0.8	1	8	240	low
0.8	0	12	360	low
0.8	0	12	360	low
0.8	0	12	360	low
0.8	1	20	600	low
0.8	1	29	870	low
0.8	0	37	1110	low
0.8	0	40	1200	low
0.8	0	40	1200	low
0.8	0	40	1200	low
0.9	1	3	90	low
0.9	1	8	240	low
0.9	1	15	450	low
0.9	0	18	540	low
0.9	0	19	570	low
0.9	0	23	690	low
0.9	0	33	990	low
0.9	0	42	1260	low
1	0	15	450	low
1	1	17	510	low
1	0	43	1290	low
1	0	44	1320	low
1.05	0	52	1560	low
1.1	1	4	120	low
1.1	1	5	150	low
1.1	0	15	450	high
1.1	0	18	540	high
1.1	0	24	720	high
1.1	0	34	1020	high
1.1	0	48	1440	high
1.2	1	5	150	high
1.2	1	16	480	high
1.2	0	17	510	high
1.2	0	18	540	high
1.2	1	19	570	high
1.2	0	23	690	high
1.3	1	19	570	high
1.3	0	23	690	high
1.3	0	45	1350	high
1.35	1	10	300	high
1.35	0	15	450	high
1.4	1	6	180	high
1.4	1	8	240	high
1.5	0	9	270	high
1.5	0	11	330	high
1.5	1	13	390	high
1.5	1	13	390	high
1.5	0	14	420	high
1.5	0	16	480	high
1.5	0	21	630	high
1.5	0	22	660	high
1.5	0	26	780	high
1.5	0	32	960	high
1.5	0	32	960	high
1.5	0	49	1470	high
1.6	0	16	480	high
1.6	0	20	600	high
1.6	0	25	750	high
1.65	1	11	330	high
1.65	0	14	420	high
1.65	0	15	450	high
1.65	0	16	480	high
1.65	0	46	1380	high
1.65	0	46	1380	high
1.7	0	15	450	high
1.7	1	22	660	high
1.7	1	23	690	high
1.7	1	29	870	high
1.8	1	5	150	high
1.8	1	7	210	high
1.8	0	16	480	high
1.9	0	20	600	high
1.95	1	13	390	high
1.95	1	16	480	high
1.95	0	21	630	high
1.95	0	47	1410	high
2.1	1	12	360	high
2.1	0	15	450	high
2.1	0	16	480	high
2.1	0	16	480	high
2.1	0	24	720	high
2.25	0	10	300	high
2.25	0	20	600	high
2.4	1	7	210	high
2.4	0	12	360	high
2.4	1	20	600	high
2.4	1	21	630	high
2.4	0	22	660	high
2.4	0	23	690	high
2.4	1	23	690	high
2.4	0	24	720	high
2.4	0	46	1380	high
2.55	0	17	510	high
2.55	0	20	600	high
2.55	0	23	690	high
2.55	0	32	960	high
2.55	1	36	1080	high
2.55	1	38	1140	high
2.55	0	41	1230	high
2.7	0	10	300	high
2.7	0	16	480	high
2.7	0	20	600	high
2.7	0	20	600	high
2.7	0	45	1350	high
2.85	0	16	480	high
2.85	0	16	480	high
2.85	0	20	600	high

## Sheet: LMNB2_RFS
LMNB2_Score	Relapse	RFS(month)	RFS(month)	Group
0.1	1	2	60	low
0.1	1	8	240	low
0.1	0	20	600	low
0.3	0	34	1020	low
0.4	0	44	1320	low
0.45	1	27	810	low
0.45	1	34	1020	low
0.5	0	15	450	low
0.6	1	3	90	low
0.6	1	5	150	low
0.65	1	4	120	low
0.65	1	6	180	low
0.65	1	11	330	low
0.8	1	1	30	low
0.8	0	10	300	low
0.8	1	16	480	low
0.8	0	18	540	low
0.8	0	26	780	low
0.85	1	4	120	low
0.85	1	5	150	low
0.85	0	16	480	low
0.9	1	3	90	low
0.9	1	20	600	low
0.9	0	40	1200	low
0.9	0	42	1260	low
1	1	18	540	low
1	1	31	930	low
1	0	45	1350	low
1.05	0	20	600	low
1.1	1	3	90	low
1.1	1	13	390	low
1.1	0	16	480	low
1.2	1	12	360	low
1.2	1	18	540	low
1.3	1	7	210	low
1.3	1	9	270	low
1.3	1	18	540	low
1.3	0	46	1380	low
1.4	1	1	30	low
1.4	1	2	60	low
1.4	1	3	90	low
1.4	1	8	240	low
1.4	0	38	1140	low
1.5	0	14	420	low
1.5	0	15	450	low
1.5	0	20	600	low
1.5	0	23	690	low
1.5	1	30	900	low
1.5	0	32	960	low
1.5	0	33	990	low
1.5	0	40	1200	low
1.5	0	45	1350	low
1.6	1	2	60	low
1.6	1	9	270	low
1.6	0	34	1020	low
1.65	1	6	180	low
1.65	0	40	1200	low
1.7	1	1	30	low
1.7	1	2	60	low
1.7	1	4	120	low
1.7	1	5	150	low
1.7	1	7	210	low
1.7	1	8	240	low
1.7	0	23	690	low
1.7	0	23	690	low
1.7	0	32	960	low
1.8	1	2	60	high
1.8	1	6	180	high
1.8	1	11	330	high
1.8	1	11	330	high
1.8	1	12	360	high
1.8	1	15	450	high
1.8	0	16	480	high
1.8	0	16	480	high
1.8	0	19	570	high
1.8	1	27	810	high
1.8	1	31	930	high
1.9	1	5	150	high
1.9	1	5	150	high
1.9	1	7	210	high
1.9	0	15	450	high
1.9	0	18	540	high
1.95	1	3	90	high
1.95	0	9	270	high
1.95	0	24	720	high
2.1	1	4	120	high
2.1	1	16	480	high
2.1	0	41	1230	high
2.25	1	3	90	high
2.25	1	4	120	high
2.25	0	16	480	high
2.25	1	16	480	high
2.25	1	17	510	high
2.25	0	20	600	high
2.4	1	2	60	high
2.4	1	2	60	high
2.4	1	3	90	high
2.4	1	5	150	high
2.4	1	6	180	high
2.4	1	7	210	high
2.4	1	9	270	high
2.4	0	12	360	high
2.4	1	13	390	high
2.4	0	15	450	high
2.4	0	15	450	high
2.4	0	16	480	high
2.4	1	21	630	high
2.4	1	28	840	high
2.43	1	3	90	high
2.55	1	6	180	high
2.55	1	6	180	high
2.55	1	7	210	high
2.55	1	7	210	high
2.55	1	10	300	high
2.55	1	10	300	high
2.55	1	12	360	high
2.55	1	15	450	high
2.55	0	16	480	high
2.55	0	16	480	high
2.55	1	20	600	high
2.55	0	22	660	high
2.55	1	24	720	high
2.55	1	25	750	high
2.55	0	47	1410	high
2.7	1	3	90	high
2.7	1	4	120	high
2.7	1	6	180	high
2.7	1	6	180	high
2.7	1	6	180	high
2.7	1	7	210	high
2.7	1	8	240	high
2.7	0	10	300	high
2.7	0	10	300	high
2.7	1	11	330	high
2.7	1	12	360	high
2.7	1	12	360	high
2.7	0	14	420	high
2.7	1	15	450	high
2.7	0	15	450	high
2.7	0	16	480	high
2.7	0	19	570	high
2.7	1	20	600	high
2.7	0	20	600	high
2.7	1	21	630	high
2.7	1	22	660	high
2.7	0	23	690	high
2.85	1	7	210	high
2.85	1	9	270	high

## Sheet: LMNB2_OS
LMNB2_Score	Death	OS(month)	OS(day)	Group
0.1	0	12	360	low
0.1	0	20	600	low
0.2	1	15	450	low
0.2	1	23	690	low
0.3	0	34	1020	low
0.4	0	44	1320	low
0.45	1	38	1140	low
0.45	0	40	1200	low
0.5	0	15	450	low
0.55	1	10	300	low
0.6	1	4	120	low
0.6	1	9	270	low
0.6	1	19	570	low
0.65	1	15	450	low
0.65	0	31	930	low
0.65	0	48	1440	low
0.8	1	10	300	low
0.8	1	17	510	low
0.8	0	18	540	low
0.8	0	26	780	low
0.85	1	10	300	low
0.85	0	16	480	low
0.9	0	32	960	low
0.9	0	40	1200	low
0.9	0	42	1260	low
0.9	0	44	1320	low
1	1	20	600	low
1	0	24	720	low
1	0	45	1350	low
1	0	52	1560	low
1.05	0	20	600	low
1.1	1	16	480	low
1.1	0	17	510	low
1.1	0	45	1350	low
1.2	1	22	660	low
1.2	1	29	870	low
1.3	1	7	210	low
1.3	0	20	600	low
1.3	0	30	900	low
1.3	0	46	1380	low
1.4	0	18	540	low
1.4	1	18	540	low
1.4	1	31	930	low
1.4	0	38	1140	low
1.5	0	14	420	low
1.5	0	15	450	low
1.5	0	20	600	low
1.5	0	23	690	low
1.5	0	32	960	low
1.5	0	33	990	low
1.5	1	34	1020	low
1.5	0	40	1200	low
1.5	0	45	1350	low
1.6	1	20	600	low
1.6	1	29	870	low
1.6	0	34	1020	low
1.65	1	12	360	low
1.65	0	40	1200	low
1.7	1	4	120	low
1.7	1	5	150	low
1.7	1	7	210	low
1.7	0	17	510	low
1.7	0	17	510	low
1.7	0	23	690	low
1.7	0	23	690	low
1.7	0	32	960	low
1.7	0	33	990	low
1.8	1	5	150	low
1.8	1	7	210	low
1.8	0	11	330	low
1.8	0	16	480	low
1.8	0	16	480	low
1.8	0	16	480	low
1.8	0	16	480	low
1.8	0	19	570	low
1.8	1	21	630	low
1.8	0	40	1200	low
1.8	0	42	1260	low
1.9	1	8	240	high
1.9	1	11	330	high
1.9	1	13	390	high
1.9	0	15	450	high
1.9	0	18	540	high
1.95	0	9	270	high
1.95	0	14	420	high
1.95	0	24	720	high
2.1	1	9	270	high
2.1	0	18	540	high
2.1	1	20	600	high
2.1	0	41	1230	high
2.25	1	5	150	high
2.25	1	7	210	high
2.25	1	8	240	high
2.25	0	16	480	high
2.25	0	20	600	high
2.4	1	3	90	high
2.4	1	11	330	high
2.4	0	12	360	high
2.4	0	12	360	high
2.4	1	13	390	high
2.4	0	14	420	high
2.4	0	15	450	high
2.4	0	15	450	high
2.4	0	16	480	high
2.4	1	16	480	high
2.4	0	20	600	high
2.4	0	25	750	high
2.4	0	40	1200	high
2.4	0	43	1290	high
2.43	0	21	630	high
2.55	1	5	150	high
2.55	1	6	180	high
2.55	0	12	360	high
2.55	1	13	390	high
2.55	0	16	480	high
2.55	0	16	480	high
2.55	1	19	570	high
2.55	1	19	570	high
2.55	0	22	660	high
2.55	0	22	660	high
2.55	0	35	1050	high
2.55	1	36	1080	high
2.55	1	38	1140	high
2.55	0	47	1410	high
2.7	1	6	180	high
2.7	1	8	240	high
2.7	1	8	240	high
2.7	0	10	300	high
2.7	1	10	300	high
2.7	0	10	300	high
2.7	0	11	330	high
2.7	1	12	360	high
2.7	0	14	420	high
2.7	0	15	450	high
2.7	0	16	480	high
2.7	0	16	480	high
2.7	0	19	570	high
2.7	1	19	570	high
2.7	0	20	600	high
2.7	1	20	600	high
2.7	0	21	630	high
2.7	0	23	690	high
2.7	0	24	720	high
2.7	0	37	1110	high
2.7	0	46	1380	high
2.7	0	46	1380	high
2.7	0	49	1470	high
2.85	1	6	180	high
2.85	1	17	510	high
2.85	1	20	600	high
2.85	0	23	690	high
2.85	1	23	690	high

## Sheet: ECM2_RFS
ECM2_Score	Relapse	RFS(month)	RFS(day)	Group
0.1	1	6	180	low
0.1	1	8	240	low
0.1	1	11	330	low
0.15	1	5	150	low
0.15	1	5	150	low
0.15	0	12	360	low
0.15	0	16	480	low
0.2	1	5	150	low
0.2	1	7	210	low
0.2	0	16	480	low
0.25	1	2	60	low
0.25	1	7	210	low
0.25	0	9	270	low
0.25	1	16	480	low
0.25	0	20	600	low
0.3	1	2	60	low
0.3	1	17	510	low
0.35	1	6	180	low
0.35	0	10	300	low
0.35	0	23	690	low
0.4	1	11	330	low
0.4	1	30	900	low
0.45	1	1	30	low
0.5	1	1	30	low
0.5	1	3	90	low
0.5	1	5	150	low
0.5	0	10	300	low
0.5	0	16	480	low
0.5	0	26	780	low
0.5	1	27	810	low
0.55	1	6	180	low
0.6	1	3	90	low
0.65	1	2	60	low
0.65	1	5	150	low
0.65	1	6	180	low
0.65	1	18	540	low
0.65	0	23	690	low
0.65	0	40	1200	low
0.7	0	34	1020	low
0.7	0	42	1260	low
0.7	0	45	1350	low
0.75	1	4	120	low
0.75	1	4	120	low
0.75	1	6	180	low
0.75	1	9	270	low
0.75	1	9	270	low
0.75	1	12	360	low
0.75	0	16	480	low
0.75	0	18	540	low
0.8	1	3	90	low
0.8	1	5	150	low
0.8	0	19	570	low
0.85	1	8	240	low
0.9	1	2	60	low
0.9	1	3	90	low
0.9	0	15	450	low
0.9	1	15	450	low
0.9	1	16	480	low
0.9	0	18	540	low
0.9	1	18	540	low
0.9	1	27	810	low
0.9	1	34	1020	low
1	1	7	210	low
1	0	20	600	low
1.05	0	38	1140	low
1.1	1	4	120	low
1.1	1	6	180	low
1.1	1	8	240	low
1.1	1	8	240	low
1.1	1	15	450	low
1.1	0	16	480	low
1.1	0	16	480	low
1.2	1	2	60	low
1.2	1	3	90	low
1.2	1	6	180	low
1.2	0	10	300	low
1.2	0	14	420	high
1.2	1	18	540	high
1.2	0	34	1020	high
1.3	1	2	60	high
1.3	1	7	210	high
1.3	1	11	330	high
1.3	0	15	450	high
1.3	0	16	480	high
1.3	0	19	570	high
1.3	0	33	990	high
1.35	1	6	180	high
1.35	1	11	330	high
1.35	0	32	960	high
1.4	1	7	210	high
1.4	1	9	270	high
1.4	1	12	360	high
1.4	1	12	360	high
1.4	1	13	390	high
1.4	0	23	690	high
1.4	0	32	960	high
1.4	0	40	1200	high
1.4	0	44	1320	high
1.5	1	2	60	high
1.5	1	3	90	high
1.5	1	10	300	high
1.5	1	12	360	high
1.5	0	20	600	high
1.5	1	28	840	high
1.6	1	4	120	high
1.6	1	16	480	high
1.6	1	31	930	high
1.65	1	1	30	high
1.7	1	3	90	high
1.8	1	3	90	high
1.8	1	20	600	high
1.95	1	4	120	high
1.95	1	4	120	high
1.95	1	10	300	high
1.95	1	12	360	high
2.1	0	20	600	high
2.1	1	20	600	high
2.1	0	23	690	high
2.25	1	7	210	high
2.25	0	15	450	high
2.25	0	15	450	high
2.25	0	16	480	high
2.25	0	20	600	high
2.25	1	20	600	high
2.25	0	22	660	high
2.25	0	24	720	high
2.25	0	46	1380	high
2.4	1	6	180	high
2.4	1	24	720	high
2.4	1	25	750	high
2.4	0	40	1200	high
2.4	0	41	1230	high
2.55	1	3	90	high
2.55	1	7	210	high
2.55	1	13	390	high
2.55	0	14	420	high
2.55	1	15	450	high
2.55	1	31	930	high
2.55	0	45	1350	high
2.55	0	47	1410	high
2.7	1	7	210	high
2.7	1	9	270	high
2.7	0	15	450	high
2.7	0	16	480	high
2.7	1	21	630	high
2.7	1	21	630	high
2.7	1	22	660	high
2.85	0	15	450	high

## Sheet: ECM2_OS
ECM2_Score	Death	OS(month)	OS(day)	Group
0.1	1	8	240	low
0.1	0	11	330	low
0.1	0	16	480	low
0.15	1	8	240	low
0.15	1	9	270	low
0.15	1	11	330	low
0.15	0	12	360	low
0.15	0	16	480	low
0.2	0	14	420	low
0.2	1	16	480	low
0.2	0	30	900	low
0.25	0	9	270	low
0.25	1	17	510	low
0.25	0	17	510	low
0.25	0	20	600	low
0.25	0	24	720	low
0.3	0	12	360	low
0.35	1	7	210	low
0.35	1	7	210	low
0.35	0	10	300	low
0.35	1	12	360	low
0.35	1	18	540	low
0.35	0	23	690	low
0.35	1	29	870	low
0.4	0	16	480	low
0.4	1	34	1020	low
0.45	1	10	300	low
0.5	1	4	120	low
0.5	1	5	150	low
0.5	1	7	210	low
0.5	1	10	300	low
0.5	0	16	480	low
0.5	1	20	600	low
0.5	0	26	780	low
0.5	0	40	1200	low
0.55	1	5	150	low
0.55	1	19	570	low
0.55	1	19	570	low
0.6	1	6	180	low
0.65	1	10	300	low
0.65	1	12	360	low
0.65	1	22	660	low
0.65	0	23	690	low
0.65	0	40	1200	low
0.7	0	34	1020	low
0.7	0	42	1260	low
0.7	0	45	1350	low
0.75	1	7	210	low
0.75	1	8	240	low
0.75	0	16	480	low
0.75	1	16	480	low
0.75	0	18	540	low
0.75	0	20	600	low
0.75	0	31	930	low
0.8	1	5	150	low
0.8	1	9	270	low
0.8	0	19	570	low
0.85	0	33	990	low
0.9	1	4	120	low
0.9	1	6	180	low
0.9	1	13	390	low
0.9	0	15	450	low
0.9	0	17	510	low
0.9	0	18	540	low
0.9	1	20	600	low
0.9	1	20	600	low
0.9	1	23	690	low
0.9	1	38	1140	low
0.9	1	38	1140	low
0.9	0	40	1200	low
1	1	13	390	low
1	1	17	510	low
1	0	20	600	low
1.05	0	38	1140	low
1.1	1	8	240	low
1.1	0	16	480	low
1.1	0	16	480	high
1.1	1	21	630	high
1.1	1	31	930	high
1.1	0	48	1440	high
1.2	1	10	300	high
1.2	0	10	300	high
1.2	0	11	330	high
1.2	0	14	420	high
1.2	1	15	450	high
1.2	1	20	600	high
1.2	0	34	1020	high
1.3	1	3	90	high
1.3	1	13	390	high
1.3	0	15	450	high
1.3	1	15	450	high
1.3	0	16	480	high
1.3	0	19	570	high
1.3	0	33	990	high
1.35	0	32	960	high
1.4	1	20	600	high
1.4	0	23	690	high
1.4	0	25	750	high
1.4	1	29	870	high
1.4	0	32	960	high
1.4	0	40	1200	high
1.4	0	44	1320	high
1.5	1	5	150	high
1.5	1	11	330	high
1.5	0	20	600	high
1.5	0	43	1290	high
1.5	0	46	1380	high
1.6	0	42	1260	high
1.65	0	18	540	high
1.7	0	14	420	high
1.8	0	21	630	high
1.8	0	21	630	high
1.95	0	12	360	high
1.95	0	16	480	high
1.95	0	17	510	high
1.95	0	18	540	high
1.95	0	20	600	high
2.1	0	20	600	high
2.1	0	23	690	high
2.1	1	23	690	high
2.1	0	32	960	high
2.25	0	15	450	high
2.25	0	15	450	high
2.25	0	16	480	high
2.25	1	19	570	high
2.25	0	20	600	high
2.25	0	22	660	high
2.25	0	24	720	high
2.25	0	46	1380	high
2.25	0	49	1470	high
2.4	0	22	660	high
2.4	0	35	1050	high
2.4	1	36	1080	high
2.4	0	40	1200	high
2.4	0	41	1230	high
2.55	1	6	180	high
2.55	0	14	420	high
2.55	1	19	570	high
2.55	0	44	1320	high
2.55	0	45	1350	high
2.55	0	45	1350	high
2.55	0	46	1380	high
2.55	0	47	1410	high
2.55	0	52	1560	high
2.7	0	12	360	high
2.7	0	15	450	high
2.7	0	16	480	high
2.7	0	23	690	high
2.7	0	24	720	high
2.7	0	37	1110	high
2.7	0	40	1200	high
2.85	0	15	450	high
